# Supplementary material for: 3-O-Carbamoyl-5,7,20-O-trimethylsilybins: Synthesis and Preliminary Antiproliferative Evaluation
Source: Molecules. 2021 Oct 24;26(21):6421. doi: 10.3390/molecules26216421 (PMC8588252; doi:10.3390/molecules26216421)
Supplement: Supplementary file 1 [file molecules-26-06421-s001.zip]

Archive with 1 entries (1 files):
- molecules-1416461-supplementary.pdf
